# Supplementary material for: Integrative Analysis of Low- and High-Resolution eQTL
Source: PLoS One. 2010 Nov 10;5(11):e13920. doi: 10.1371/journal.pone.0013920 (PMC2978079; doi:10.1371/journal.pone.0013920)
Supplement: Table S2 — Functional enrichment analysis of genes that map to Qrr1 in the BXD hippocampus data set. (0.02 MB XLS) [file pone.0013920.s002.xls]

## Sheet: Sheet1
Functional enrichment analysis of genes that map to Qrr1 in the BXD hippocampus data set
DAVID 6.7 (http://david.abcc.ncifcrf.gov)
EASE score p-value threshold of 0.05
	Category	Enriched_term	Gene_counts	P-Value		Sub-terms
RNA metabolism	GOTERM_MF_FAT	RNA binding	21	1.5e-06		RRM - rna recognition motif (11, 8.2E-6)
	GOTERM_BP_FAT	RNA processing	10	4.4e-05		Ribosome biogenesis (4, 5E-2)
Protein metabolism	GOTERM_BP_FAT	tRNA aminoacylation	7	1.4e-06
	GOTERM_MF_FAT	Amino acid biosynthesis	3	0.015
	GOTERM_MF_FAT	Amino-acid transporter activity	4	0.0034
Localization	GOTERM_CC_FAT	Nuclear lumen	17	0.0068		Nucleolus (11, 5.7E-4)
	GOTERM_CC_FAT	Mitochondrion	26	0.00034		Transit peptide (10, 2.6E-2)
	GOTERM_CC_FAT	Ribonucleoprotein complex	10	0.027
	GOTERM_CC_FAT	Golgi apparatus	7	0.05
	GOTERM_CC_FAT	Spliceosome	5	0.029
	GOTERM_CC_FAT	Neuron projection	5	0.02
Misc	GOTERM_BP_FAT	Potassium ion transport	4	0.0038
	INTERPRO	ATPase, AAA type, core	4	0.01
	GOTERM_BP_FAT	Small GTPase mediated signal transduction	7	0.02		RAB proteins (3, 4E-2)
	INTERPRO	WD40 repeat proteins	7	0.033
	KEGG	Ubiquitin mediated proteolysis	6	0.0087
	GOTERM_BP_FAT	Positive regulation of secretion	3	0.031
